# Supplementary material for: An Environmental Escherichia coli Strain Is Naturally Competent to Acquire Exogenous DNA
Source: Front Microbiol. 2020 Sep 3;11:574301. doi: 10.3389/fmicb.2020.574301 (PMC7494812; doi:10.3389/fmicb.2020.574301)
Supplement: Supplementary file 2 [file Table_2.xlsx]

## Sheet: Supplementary Table 2
Supplementary Table 2 (see caption on Supplementary Material file)
CDS	RAST annotation	Annotation by NCBI Prokaryotic Genome Annotation Pipeline (PGAP)	BLASTP results	Sequence ID
HBA78_08695	Choline dehydrogenase	choline dehydrogenase	MULTISPECIES: choline dehydrogenase [Enterobacteriaceae]	WP_001550677.1
HBA78_08680	High-affinity choline uptake protein BetT	choline BCCT transporter BetT	MULTISPECIES: choline BCCT transporter BetT [Enterobacteriaceae]	WP_000131040.1
HBA78_15000	Type I secretion membrane fusion protein, HlyD family @ Type I secretion system, membrane fusion protein LapC	HlyD family type I secretion periplasmic adaptor subunit	MULTISPECIES: HlyD family type I secretion periplasmic adaptor subunit [Enterobacteriaceae]	WP_001014327.1
HBA78_15005	Type I secretion system ATPase, LssB family LapB	type I secretion system permease/ATPase	MULTISPECIES: type I secretion system permease/ATPase [Enterobacteriaceae]	WP_001550749.1
HBA78_15015	Type I secretion system, outer membrane component LapE	TolC family outer membrane protein	MULTISPECIES: TolC family outer membrane protein [Enterobacteriaceae]	WP_001550747.1
HBA78_08825	CFA/I fimbrial minor adhesin	fimbrial adhesin EcpD	MULTISPECIES: fimbrial adhesin EcpD [Enterobacteriaceae]	WP_001521920.1
HBA78_08810	CFA/I fimbrial major subunit	common pilus major fimbrillin subunit EcpA	common pilus major fimbrillin subunit EcpA [Escherichia coli]	WP_000730972.1
HBA78_04615	Type III secretion bridge between inner and outermembrane lipoprotein (YscJ,HrcJ,EscJ, PscJ)	EscJ/YscJ/HrcJ family type III secretion inner membrane ring protein	MULTISPECIES: EscJ/YscJ/HrcJ family type III secretion inner membrane ring protein [Enterobacteriaceae]	WP_000875228.1
HBA78_04630	Type III secretion protein EprH	PrgH/EprH family type III secretion apparatus protein	PrgH/EprH family type III secretion apparatus protein [Escherichia coli]	WP_168784287.1
HBA78_04645	Type III secretion inner membrane protein (YscU,SpaS,EscU,HrcU,SsaU, homologous to flagellar export components)	EscU/YscU/HrcU family type III secretion system export apparatus switch protein	EscU/YscU/HrcU family type III secretion system export apparatus switch protein [Escherichia coli]	WP_042004227.1
HBA78_04655	Type III secretion inner membrane protein (YscS,homologous to flagellar export components)	EscS/YscS/HrcS family type III secretion system export apparatus protein	EscS/YscS/HrcS family type III secretion system export apparatus protein [Escherichia coli]	EES7882301.1
HBA78_04665	Type III secretion inner membrane protein (YscQ,homologous to flagellar export components)	YscQ/HrcQ family type III secretion apparatus protein	MULTISPECIES: YscQ/HrcQ family type III secretion apparatus protein [Enterobacteriaceae]	WP_001551588.1
HBA78_04680	Type III secretion cytoplasmic ATP synthase (EC 3.6.3.14, YscN,SpaL,MxiB,HrcN,EscN)	FliI/YscN family ATPase	FliI/YscN family ATPase [Escherichia coli]	RCP30562.1
HBA78_04690	Type III secretion outermembrane contact sensing protein (YopN,Yop4b,LcrE)	YopN/LcrE/InvE/MxiC type III secretion system gatekeeper	MULTISPECIES: YopN/LcrE/InvE/MxiC type III secretion system gatekeeper [Enterobacteriaceae]	WP_000974416.1
HBA78_04695	Type III secretion outermembrane pore forming protein (YscC,MxiD,HrcC, InvG)	EscC/YscC/HrcC family type III secretion system outer membrane ring protein	EscC/YscC/HrcC family type III secretion system outer membrane ring protein [Shigella sonnei]	WP_128271234.1
HBA78_20315	putative type III effector protein SipD	IpaD/SipD/SspD family type III secretion system needle tip protein	MULTISPECIES: IpaD/SipD/SspD family type III secretion system needle tip protein [Enterobacteriaceae]	WP_000608464.1
HBA78_20335	Type III secretion chaperone protein for YopD (SycD)	SycD/LcrH family type III secretion system chaperone	MULTISPECIES: SycD/LcrH family type III secretion system chaperone [Enterobacteriaceae]	WP_000443168.1
HBA78_20830	Hydroxyaromatic non-oxidative decarboxylase protein B	UbiX family flavin prenyltransferase	MULTISPECIES: UbiX family flavin prenyltransferase [Enterobacteriaceae]	WP_001237173.1
HBA78_20835	Hydroxyaromatic non-oxidative decarboxylase protein C	UbiD family decarboxylase	MULTISPECIES: UbiD family decarboxylase [Enterobacteriaceae]	WP_001551547.1
HBA78_16485	Propanediol diffusion facilitator	propanediol diffusion facilitator PduF	MULTISPECIES: propanediol diffusion facilitator PduF [Enterobacteriaceae]	WP_032352494.1
HBA78_16490	Propanediol utilization polyhedral body protein PduA	propanediol utilization microcompartment protein PduA	propanediol utilization microcompartment protein PduA [Escherichia coli]	WP_168784348.1
HBA78_16495	Propanediol utilization polyhedral body protein PduB	propanediol utilization microcompartment protein PduB	MULTISPECIES: propanediol utilization microcompartment protein PduB [Enterobacteriaceae]	WP_000097475.1
HBA78_16500	Propanediol dehydratase large subunit	propanediol dehydratase large subunit PduC	MULTISPECIES: propanediol dehydratase large subunit PduC [Enterobacteriaceae]	WP_001256906.1
HBA78_16505	Propanediol dehydratase medium subunit	propanediol/glycerol family dehydratase medium subunit	MULTISPECIES: propanediol/glycerol family dehydratase medium subunit [Enterobacteriaceae]	WP_033547214.1
HBA78_16510	Propanediol dehydratase small subunit	propanediol dehydratase small subunit PduE	MULTISPECIES: propanediol dehydratase small subunit PduE [Enterobacteriaceae]	WP_001090584.1
HBA78_16515	Propanediol dehydratase reactivation factor large subunit	diol dehydratase reactivase subunit alpha	MULTISPECIES: diol dehydratase reactivase subunit alpha [Enterobacteriaceae]	WP_033547216.1
HBA78_16520	Propanediol dehydratase reactivation factor small subunit	propanediol dehydratase	MULTISPECIES: glycerol dehydratase reactivase beta/small subunit family protein [Enterobacteriaceae]	WP_024230226.1
HBA78_16525	Propanediol utilization polyhedral body protein PduJ	propanediol utilization microcompartment protein PduJ	propanediol utilization microcompartment protein PduJ [Escherichia coli]	WP_088144227.1
HBA78_16535	Phosphate propanoyltransferase	phosphate propanoyltransferase	MULTISPECIES: phosphate propanoyltransferase [Enterobacteriaceae]	WP_000361043.1
HBA78_16540	Propanediol utilization protein PduM	microcompartment protein PduM	MULTISPECIES: microcompartment protein PduM [Enterobacteriaceae]	WP_001578560.1
HBA78_16545	Propanediol utilization polyhedral body protein PduN	propanediol utilization microcompartment protein PduN	MULTISPECIES: propanediol utilization microcompartment protein PduN [Enterobacteriaceae]	WP_000549827.1
HBA78_16550	ATP:Cob(I)alamin adenosyltransferase	two-domain cob(I)yrinic acid a,c-diamide adenosyltransferase PduO	MULTISPECIES: two-domain cob(I)yrinic acid a,c-diamide adenosyltransferase PduO [Enterobacteriaceae]	WP_001578561.1
HBA78_16555	CoA-acylating propionaldehyde dehydrogenase	CoA-acylating propionaldehyde dehydrogenase PduP	CoA-acylating propionaldehyde dehydrogenase PduP [Escherichia coli]	WP_115725990.1
HBA78_16560	Propanol dehydrogenase	iron-containing alcohol dehydrogenase	MULTISPECIES: iron-containing alcohol dehydrogenase [Enterobacteriaceae]	WP_001590282.1
HBA78_16570	Propanediol utilization polyhedral body protein PduT	propanediol utilization microcompartment protein PduT	MULTISPECIES: propanediol utilization microcompartment protein PduT [Enterobacteriaceae]	WP_001578565.1
HBA78_16575	Propanediol utilization polyhedral body protein PduU	propanediol utilization microcompartment protein PduU	MULTISPECIES: propanediol utilization microcompartment protein PduU [Enterobacteriaceae]	WP_000211397.1
HBA78_16580	Propanediol utilization protein PduV	EutP/PduV family microcompartment system protein	MULTISPECIES: EutP/PduV family microcompartment system protein [Enterobacteriaceae]	WP_001578566.1
HBA78_21285	IncF plasmid conjugative transfer mating signal transduction protein TraM	relaxosome protein TraM	relaxosome protein TraM [Escherichia coli]	WP_115429741.1
HBA78_21290	IncF plasmid conjugative transfer regulator TraJ	conjugal transfer transcriptional regulator Traj	conjugal transfer transcriptional regulator TraJ [Escherichia coli]	WP_115429740.1
HBA78_21295	IncF plasmid conjugative transfer regulator TraY	conjugal transfer relaxosome protein TraY	conjugal transfer relaxosome protein TraY [Escherichia coli]	WP_098030601.1
HBA78_21300	IncF plasmid conjugative transfer pilin protein TraA	type IV conjugative transfer system pilin TraA	MULTISPECIES: type IV conjugative transfer system pilin TraA [Enterobacteriaceae]	WP_000994779.1
HBA78_21305	IncF plasmid conjugative transfer pilus assembly protein TraL	type IV conjugative transfer system protein TraL	TraL [Klebsiella pneumoniae]	QDL90155.1
HBA78_21310	IncF plasmid conjugative transfer pilus assembly protein TraE	type IV conjugative transfer system protein TraE	MULTISPECIES: type IV conjugative transfer system protein TraE [Proteobacteria]	WP_000399792.1
HBA78_21315	IncF plasmid conjugative transfer pilus assembly protein TraK	type-F conjugative transfer system secretin TraK	MULTISPECIES: type-F conjugative transfer system secretin TraK [Escherichia]	WP_157944161.1
HBA78_21320	IncF plasmid conjugative transfer pilus assembly protein TraB	conjugal transfer protein TraB	conjugal transfer protein TraB [Escherichia coli]	WP_115429739.1
HBA78_21325	IncF plasmid conjugative transfer protein TraP	conjugal transfer protein TraP	conjugal transfer protein TraP [Escherichia coli]	WP_115429738.1
HBA78_21330	IncF plasmid conjugative transfer protein TrbD	conjugal transfer protein TrbD	conjugal transfer protein TrbD [Escherichia coli]	WP_115429737.1
HBA78_21335	IncF plasmid conjugative transfer protein TrbG	conjugal transfer protein TrbG	MULTISPECIES: type IV conjugative transfer system lipoprotein TraV [Enterobacteriaceae]	WP_000809905.1
HBA78_21340	type IV conjugative transfer system lipoprotein TraV	type IV conjugative transfer system lipoprotein TraV	MULTISPECIES: type IV conjugative transfer system lipoprotein TraV [Enterobacteriaceae]	WP_000809905.1
HBA78_21345	IncF plasmid conjugative transfer protein TraR	conjugal transfer protein TraR	conjugal transfer protein TraR [Escherichia coli]	WP_179307089.1
HBA78_21350	IncF plasmid conjugative transfer pilus assembly protein TraC	type IV secretion system protein TraC	type IV secretion system protein TraC [Escherichia coli]	WP_115429736.1
HBA78_21355	IncF plasmid conjugative transfer protein TrbI	type-F conjugative transfer system protein TrbI	MULTISPECIES: type-F conjugative transfer system protein TrbI [Enterobacteriaceae]	WP_000099690.1
HBA78_21360	IncF plasmid conjugative transfer pilus assembly protein TraW	type-F conjugative transfer system protein TraW	type-F conjugative transfer system protein TraW [Escherichia coli]	WP_115429735.1
HBA78_21365	IncF plasmid conjugative transfer pilus assembly protein TraU	conjugal transfer pilus assembly protein TraU	MULTISPECIES: conjugal transfer pilus assembly protein TraU [Enterobacteriaceae]	WP_001712363.1
HBA78_21370	IncF plasmid conjugative transfer protein TrbC	type-F conjugative transfer system pilin assembly protein TrbC	MULTISPECIES: type-F conjugative transfer system pilin assembly protein TrbC [Escherichia]	WP_021576063.1
HBA78_21380	IncF plasmid conjugative transfer protein TrbE	conjugal transfer protein TrbE	conjugal transfer protein TrbE [Escherichia coli]	WP_000864349.1
HBA78_21385	IncF plasmid conjugative transfer pilus assembly protein TraF	type-F conjugative transfer system pilin assembly protein TraF	type-F conjugative transfer system pilin assembly protein TraF [Escherichia coli]	WP_127790955.1
HBA78_21390	IncF plasmid conjugative transfer protein TrbA	conjugal transfer protein TrbA	conjugal transfer protein TrbA [Escherichia coli]	WP_115429732.1
HBA78_21405	IncF plasmid conjugative transfer protein TrbB	type-F conjugative transfer system pilin assembly thiol-disulfide isomerase TrbB	MULTISPECIES: type-F conjugative transfer system pilin assembly thiol-disulfide isomerase TrbB [Escherichia]	WP_021572409.1
HBA78_21410	IncF plasmid conjugative transfer protein TrbJ	P-type conjugative transfer protein TrbJ	MULTISPECIES: P-type conjugative transfer protein TrbJ [Escherichia]	WP_123055397.1
HBA78_21415	IncF plasmid conjugative transfer protein TrbF	F-type conjugal transfer protein TrbF	F-type conjugal transfer protein TrbF [Escherichia coli]	WP_115429730.1
HBA78_21420	IncF plasmid conjugative transfer pilus assembly protein TraH	conjugal transfer protein TraH	conjugal transfer protein TraH [Escherichia coli]	WP_115429729.1
HBA78_21425	IncF plasmid conjugative transfer protein TraG	conjugal transfer mating pair stabilization protein TraG	MULTISPECIES: conjugal transfer mating pair stabilization protein TraG [Escherichia]	WP_105283269.1
HBA78_21435	IncF plasmid conjugative transfer surface exclusion protein TraT	complement resistance protein TraT	complement resistance protein TraT [Escherichia coli]	ATB95693.1
HBA78_21440	IncF plasmid conjugative transfer protein TraD	type IV conjugative transfer system coupling protein TraD	type IV conjugative transfer system coupling protein TraD [Escherichia coli]	WP_168784359.1
HBA78_21445	IncF plasmid conjugative transfer DNA-nicking and unwinding protein TraI	conjugative transfer relaxase/helicase TraI	conjugative transfer relaxase/helicase TraI [Escherichia coli]	WP_115429727.1
HBA78_21450	IncF plasmid conjugative transfer pilin acetylase TraX	conjugal transfer pilus acetylase TraX	conjugal transfer pilus acetylase TraX [Escherichia coli]	WP_115429726.1
HBA78_21455	IncF plasmid conjugative transfer fertility inhibition protein FinO	fertility inhibition protein FinO	MULTISPECIES: fertility inhibition protein FinO [Escherichia]	WP_033556143.1
HBA78_15695	Type IV pilus biogenesis protein PilQ	DNA uptake porin HofQ	MULTISPECIES: DNA uptake porin HofQ [Enterobacteriaceae]	WP_019842344.1
HBA78_09875	Type IV pilin PilA	prepilin peptidase-dependent pilin	MULTISPECIES: prepilin peptidase-dependent pilin [Enterobacteriaceae]	WP_000360916.1
HBA78_09880	Type IV fimbrial assembly, ATPase PilB	type II secretion system protein GspE	MULTISPECIES: type II secretion system protein GspE [Enterobacteriaceae]	WP_001550607.1
HBA78_09885	Type IV fimbrial assembly protein PilC	protein transport protein HofC	MULTISPECIES: protein transport protein HofC [Enterobacteriaceae]	WP_001550605.1
HBA78_16130	Rossmann fold nucleotide-binding protein Smf possibly involved in DNA uptake	DNA-protecting protein DprA	MULTISPECIES: DNA-protecting protein DprA [Enterobacteriaceae]	WP_001551734.1
HBA78_03445	DNA internalization-related competence protein ComEC/Rec2	ComEC family protein	DNA internalization-related competence protein ComEC/Rec2 [Escherichia coli M056]	OSK28828.1
HBA78_20820	RNA polymerase sigma factor RpoS	RNA polymerase sigma factor RpoS	RNA polymerase sigma factor RpoS [Escherichia coli]	EFM7973267.1
HBA78_24200	ABC transporter permease protein YdcV	ABC transporter permease	ABC transporter permease [Escherichia coli]	WP_032234639.1
HBA78_24185	ABC transporter periplasmic-binding protein YdcS	ABC transporter substrate-binding protein	MULTISPECIES: ABC transporter substrate-binding protein [Enterobacteriaceae]	WP_001551094.1
